# Supplementary material for: New International Association for the Study of Lung Cancer (IASLC) Pathology Committee Grading System for the Prognostic Outcome of Advanced Lung Adenocarcinoma
Source: Cancers (Basel). 2020 Nov 18;12(11):3426. doi: 10.3390/cancers12113426 (PMC7698816; doi:10.3390/cancers12113426)
Supplement: Supplementary file 1 [file cancers-12-03426-s001.zip]

Archive with 4 entries (4 files):
- FigureS1.TIF
- FigureS2.tif
- FigureS3.tif
- FigureS4.TIF
